# Supplementary material for: The Effect of Multisite Phosphorylation on the Conformational Properties of Intrinsically Disordered Proteins
Source: Int J Mol Sci. 2021 Oct 14;22(20):11058. doi: 10.3390/ijms222011058 (PMC8541499; doi:10.3390/ijms222011058)
Supplement: Supplementary file 1 [file ijms-22-11058-s001.zip]

Archive with 12 entries (9 files):
- SupplementaryMaterial/
- SupplementaryMaterial/.DS_Store
- __MACOSX/
- __MACOSX/SupplementaryMaterial/
- __MACOSX/SupplementaryMaterial/._.DS_Store
- SupplementaryMaterial/SupplementaryFileS1.pdf
- __MACOSX/SupplementaryMaterial/._SupplementaryFileS1.pdf
- SupplementaryMaterial/SupplementaryFileS2.pdf
- __MACOSX/SupplementaryMaterial/._SupplementaryFileS2.pdf
- SupplementaryMaterial/README.txt
- __MACOSX/SupplementaryMaterial/._README.txt
- SupplementaryMaterial/Numerical_data_for_figures.zip
