# Supplementary material for: The Effect of Multisite Phosphorylation on the Conformational Properties of Intrinsically Disordered Proteins
Source: Int J Mol Sci. 2021 Oct 14;22(20):11058. doi: 10.3390/ijms222011058 (PMC8541499; doi:10.3390/ijms222011058)
Supplement: Supplementary file 1 [file ijms-22-11058-s001.zip › SupplementaryMaterial/README.txt]

SupplementaryFileS1.pdf: Supplementary File S1, Figures S1-S4.
SupplementaryFileS2.pdf: Supplementary File S2, Figures S1-S17 showing convergence and sampling quality.
Numerical_data_for_figures.zip: Numerical data for figures.
